# Supplementary material for: Identification of Amazonian Trees with DNA Barcodes
Source: PLoS One. 2009 Oct 16;4(10):e7483. doi: 10.1371/journal.pone.0007483 (PMC2759516; doi:10.1371/journal.pone.0007483)
Supplement: Table S1 — List of the sampled individuals with taxonomic identification and accession code. In the last eight columns, the GenBank accession numbers are reported. (0.15 MB XLS) [file pone.0007483.s002.xls]

## Sheet: TableS1
	Family	Genus	Species	Code	psbA-trnH	ITS	rpoC1	ycf5	rbcL	trnL	rpoB	matK
	Anacardiaceae	Anacardium	spruceanum	NH200022	FJ038839		FJ038399	FJ039351	FJ037949		FJ038213	failure
	Anacardiaceae	Thyrsodium	puberulum	NH200498	FJ038840	FJ037789		FJ817246	FJ037950	FJ039306	FJ817174	FJ514664
	Anacardiaceae	Thyrsodium	puberulum	NL110237	FJ038841	FJ037790	FJ038400	FJ039352	FJ037951	FJ039095	FJ038214	FJ514723
	Anacardiaceae	Thyrsodium	puberulum	M17118965					GQ428577
	Annonaceae	Duguetia	surinamensis	NL110097	GQ428765		FJ038403	FJ039353	FJ037953		FJ038215	FJ514695
	Annonaceae	Duguetia	surinamensis	NH200001	FJ038842	failure	FJ038407	FJ039354	FJ037954	FJ039227	FJ038216	FJ514604
	Annonaceae	Duguetia	surinamensis	NH200542	FJ038843	failure		FJ817275	FJ037952	FJ039096	FJ817207	FJ514666
	Annonaceae	Duguetia	surinamensis	NL110001			FJ038404
	Annonaceae	Duguetia	surinamensis	NL110246			FJ038405
	Annonaceae	Duguetia	surinamensis	NH200152			FJ038406
	Annonaceae	Fusaea	longifolia	NL110220	failure	failure	FJ038408					failure
	Annonaceae	Fusaea	longifolia	NL110414	FJ038844	failure	failure	FJ817255	FJ037955	FJ039327	FJ817186	FJ514750
	Annonaceae	Fusaea	longifolia	NH200249					GQ428541
	Annonaceae	Fusaea	longifolia	NH200642			FJ038402		GQ428542
	Annonaceae	Guatteria	anthracina	NH200044	FJ038845	failure	FJ038409	FJ039355	failure	FJ039236	FJ038217	FJ514609
	Annonaceae	Guatteria	wachenheimii	NH200401	FJ038846	failure				FJ039300		FJ514657
	Annonaceae	Guatteria	wachenheimii	NL110627					GQ428540
	Annonaceae	Rollinia	elliptica	NL110317					GQ428537
	Annonaceae	Rollinia	elliptica	NL110294			FJ038401
	Annonaceae	Unonopsis	perrottetii	NH200647	GQ428665		FJ038412		GQ428538
	Annonaceae	Unonopsis	perrottetii	NH200375	FJ038847	failure		FJ817253	FJ037956	FJ039297	FJ817184	FJ514655
	Annonaceae	Unonopsis	perrottetii	NL110240	FJ038848	failure		FJ817227	FJ037957		FJ817154	FJ514724
	Annonaceae	Unonopsis	perrottetii	NH200161			FJ038410
	Annonaceae	Unonopsis	perrottetii	NH200164			FJ038411
	Annonaceae	Unonopsis	rufescens	NH200290	GQ428666
	Annonaceae	Unonopsis	rufescens	NH200608	FJ038849	failure	FJ038415	FJ039356	FJ037958	FJ039098	FJ038218	FJ514667
	Annonaceae	Unonopsis	rufescens	NH200237	FJ038850	failure	FJ038414	FJ817259	failure	FJ039292	FJ817192	FJ514648
	Annonaceae	Unonopsis	rufescens	M17117070					GQ428539
	Annonaceae	Unonopsis	rufescens	NL110582			FJ038413
	Annonaceae	Xylopia	nitida	NH200366	GQ428667
	Annonaceae	Xylopia	nitida	NH200253	FJ038851	failure		FJ817286	FJ037959	FJ039295	FJ817221	FJ514650
	Annonaceae	Xylopia	nitida	NL110218	FJ038852		FJ038416	FJ039357	FJ037960	FJ039099	FJ038219	FJ514721
	Apocynaceae	Ambelania	acida	NL110212	GQ428746		FJ038419
	Apocynaceae	Ambelania	acida	NL110164	FJ038853	failure	FJ038417	failure	FJ037961	FJ039100	FJ038220	FJ514704
	Apocynaceae	Ambelania	acida	NL110209	FJ038854	failure	FJ038418	failure	FJ037962	FJ039101	FJ038221	FJ514717
	Apocynaceae	Ambelania	acida	NH200637			FJ038420
	Apocynaceae	Aspidosperma	cruentum	NL110195	FJ038856	FJ037792	FJ038422	failure	FJ037963	FJ039102	FJ038222	FJ514713
	Apocynaceae	Aspidosperma	cruentum	NL110470					GQ428620
	Apocynaceae	Aspidosperma	marcgravianum	NL110543	FJ038857	FJ037794		FJ817258	FJ037964	FJ039341	FJ817190	FJ514763
	Apocynaceae	Aspidosperma	marcgravianum	NH200128	FJ038858	FJ037793	FJ038423	failure	FJ037965	FJ039262	FJ038223	FJ514627
	Apocynaceae	Aspidosperma	spruceanum	NH200387	GQ428748				GQ428619
	Apocynaceae	Himatanthus	spB1	NH200310					GQ428618
	Apocynaceae	Lacmellea	aculeata	M17116894	GQ428696				GQ428622
	Apocynaceae	Lacmellea	aculeata	M17116907	GQ428697
	Apocynaceae	Lacmellea	aculeata	NL110128	FJ038855		FJ038425	failure	FJ037966	FJ039103	FJ038224	FJ514698
	Apocynaceae	Lacmellea	aculeata	NL110268			FJ038424		GQ428621
	Apocynaceae	Tabernaemontana	disticha	MG066	FJ038859	failure	FJ038426	failure	FJ037967	FJ039224	FJ038225	FJ514602
	Aquifoliaceae	Ilex	spB2	NH200382					GQ428623
	Araliaceae	Schefflera	decaphylla	NH200178	FJ038860	FJ037796	FJ038427	FJ039358	FJ037968	FJ039277	FJ038226	FJ514635
	Arecaceae	Jessenia	bataua	NH200652			FJ038428
	Bignoniaceae	Bignoniaceae	sp	SM26601			FJ038429	failure	FJ037969		FJ038227	FJ514770
	Bignoniaceae	Macfadyena	unguis-cati	NL110201			FJ038421
	Boraginaceae	Cordia	sagotii	NL110538	FJ038863	failure		FJ817276	FJ037971	FJ039340	FJ817208	FJ514762
	Boraginaceae	Cordia	sagotii	NL110150	FJ038864		FJ038431	FJ039359	FJ037972	FJ039104	FJ038228	FJ514773
	Boraginaceae	Cordia	sagotii	M17116097		failure		failure	failure	FJ039222	FJ817204	FJ514601
	Boraginaceae	Cordia	sagotii	NL110225		failure	FJ038432			failure
	Boraginaceae	Cordia	spB2	NL110292	FJ038865		FJ038433	FJ039360	FJ037970		FJ038229	FJ514735
	Burseraceae	Dacryodes	cuspidata	NH200455	FJ038866	failure		FJ817244	FJ037973	FJ039303	FJ817172	FJ514660
	Burseraceae	Dacryodes	cuspidata	NH200660	FJ038867	FJ037797	FJ038434	FJ039361	FJ037974	FJ039105	FJ038230	FJ514671
	Burseraceae	Dacryodes	cuspidata	NH200476					GQ428578
	Burseraceae	Dacryodes	spB1	NL110321	FJ038868	FJ037798	FJ038435	failure	FJ037975	FJ039106	FJ817149
	Burseraceae	Protium	apiculatum	NL110229		FJ037799	FJ038443			FJ039107
	Burseraceae	Protium	cf.morii	NH200318	FJ038872			failure	FJ037980		FJ817179
	Burseraceae	Protium	decandrum	NH200009	GQ428774	failure		FJ817270	FJ037976	FJ039230	FJ817223	failure
	Burseraceae	Protium	decandrum	NL110513	FJ038870	FJ037800	FJ038436	FJ039364	FJ037977	FJ039336	FJ038232	failure
	Burseraceae	Protium	gallicum	NH200184	GQ428759		FJ038441
	Burseraceae	Protium	gallicum	NH200027	FJ038873	failure	FJ038440	FJ039362	FJ037979	FJ039235	failure	failure
	Burseraceae	Protium	gallicum	NH200060	FJ038874	failure	FJ038439	FJ039363	FJ037978	FJ039240	FJ038231	failure
	Burseraceae	Protium	gallicum	NH200053		failure	FJ038444			FJ039238
	Burseraceae	Protium	gallicum	NH200086		failure	FJ038437			FJ039247
	Burseraceae	Protium	gallicum	NH200189			FJ038438
	Burseraceae	Protium	gallicum	NH200173			FJ038442
	Burseraceae	Protium	morii	NL110420	FJ038871	failure		FJ817284	FJ037981	FJ039328	FJ817216	failure
	Burseraceae	Protium	opacum	M17116050	GQ428755
	Burseraceae	Protium	opacum	M17118824	GQ428756
	Burseraceae	Protium	opacum	NL110136	failure			FJ817256	FJ037986	FJ039108	failure
	Burseraceae	Protium	opacum	NL110428	FJ038879	failure			failure	FJ039330	FJ817153
	Burseraceae	Protium	sagotianum	NH200342	GQ428757
	Burseraceae	Protium	sagotianum	NL110290	GQ428758
	Burseraceae	Protium	sagotianum	NL110054	FJ038876	failure		failure	FJ037982	FJ039109	FJ817217	FJ514684
	Burseraceae	Protium	sagotianum	NH200232	FJ038877	failure	FJ038447	FJ039365	FJ037983	failure	FJ038233	FJ514647
	Burseraceae	Protium	sagotianum	NH200085			FJ038445
	Burseraceae	Protium	sagotianum	NH200093			FJ038446
	Burseraceae	Protium	trifoliolatum	NH200315	GQ428761
	Burseraceae	Protium	trifoliolatum	NH200146	FJ038875	failure	FJ038448	FJ039366	FJ037985	FJ039269	FJ038234	FJ514630
	Burseraceae	Protium	trifoliolatum	NH200137	FJ038878	failure	FJ038449	FJ817231	FJ037984	FJ039265	FJ817157	FJ514629
	Burseraceae	Tetragastris	altissima	NH200308	GQ428760
	Burseraceae	Tetragastris	altissima	NL110266	FJ038880	FJ037801	FJ038451	failure	FJ037987	FJ039111	FJ817181	FJ514730
	Burseraceae	Tetragastris	altissima	NL110204	FJ038881		FJ038450	FJ039367	FJ037988	FJ039110	FJ038235	FJ514716
	Burseraceae	Tetragastris	panamensis	NH200494					GQ428579
	Burseraceae	Trattinnickia	demerarae	NL110280	FJ038869	FJ037802		FJ817229	FJ037989	FJ039321	FJ817155	failure
	Cardiopteridaceae	Dendrobangia	boliviana	NL110189	FJ038882	failure	FJ038452	FJ039368	FJ037990	FJ039112	FJ038236	FJ514709
	Cardiopteridaceae	Dendrobangia	boliviana	NL110213	FJ038883	failure	FJ038453	FJ039369	FJ037991	FJ039113	FJ038237	FJ514719
	Caryocaraceae	Caryocar	glabrum	NH200319	GQ428701
	Caryocaraceae	Caryocar	glabrum	NH200116	FJ038884	failure	FJ038455	FJ039370	FJ037992	FJ039259	FJ038238	failure
	Caryocaraceae	Caryocar	glabrum	NL110014	FJ038885	FJ037803	FJ038454	FJ039371	FJ037993	FJ039114	FJ038239	failure
	Caryocaraceae	Caryocar	glabrum	HP17			FJ038456
	Celastraceae	Celastraceae	sp	MG079			FJ038457
	Celastraceae	Celastraceae	spB1	NL110570								GQ428643
	Celastraceae	Celastraceae	spB2	NL110173				FJ039427	FJ037994		FJ038298	FJ514707
	Celastraceae	Cheiloclinium	cognatum	M17116044	GQ428749
	Celastraceae	Cheiloclinium	cognatum	NH200346	GQ428750
	Celastraceae	Maytenus	oblongata	NH200120	FJ038887			FJ817266	FJ037995		FJ817200	FJ514623
	Celastraceae	Maytenus	spB1	NL110068	FJ038886			FJ817236	failure		FJ817162	FJ514687
	Celastraceae	Maytenus	spB1	NL110365					GQ428600
	Celastraceae	Maytenus	spB1	NL110521					GQ428601
	Celastraceae	Maytenus	spB2	NL110115			FJ038458					GQ428644
	Chrysobalanaceae	Couepia	bracteosa	NH200200	FJ038891	FJ037805	FJ038461	FJ039373	FJ037996	FJ039285	FJ038241
	Chrysobalanaceae	Couepia	bracteosa	NH200658	FJ038892	FJ037806	FJ038462	FJ039374	FJ037997	failure	FJ038242	failure
	Chrysobalanaceae	Couepia	bracteosa	NH200007			FJ038459
	Chrysobalanaceae	Couepia	caryophylloides	NH200275	GQ428725
	Chrysobalanaceae	Couepia	guianensis	NH200659	FJ038889	FJ037808	FJ038463		FJ037999	FJ039115	FJ817194	failure
	Chrysobalanaceae	Couepia	guianensis	NH200471	FJ038890	FJ037807		FJ817265	FJ037998	FJ039305	FJ817199
	Chrysobalanaceae	Couepia	joaquinae	NH200492	GQ428726
	Chrysobalanaceae	Hirtella	araguariensis	NL110214	FJ038893	FJ037809	FJ038464	FJ039375	FJ038000	failure	FJ038243	failure
	Chrysobalanaceae	Hirtella	glandulosa	NH200209	failure		FJ038466		failure		FJ817191	failure
	Chrysobalanaceae	Hirtella	glandulosa	NH200142	FJ038894	FJ037810	FJ038467		FJ038001	FJ039267	FJ038244	failure
	Chrysobalanaceae	Hirtella	glandulosa	NH200140		failure	FJ038465			FJ039266
	Chrysobalanaceae	Hirtella	suffulta	NH200131	FJ038895	FJ037811	FJ038469	FJ817232	FJ038002	FJ039264	FJ817158	FJ514628
	Chrysobalanaceae	Hirtella	suffulta	NH200398	FJ038896	FJ037812		FJ817273	FJ038003	FJ039299	FJ817205	failure
	Chrysobalanaceae	Hirtella	suffulta	NH200169			FJ038468
	Chrysobalanaceae	Licania	alba	NH200239	GQ428727		FJ038471
	Chrysobalanaceae	Licania	alba	NH200107	FJ038897	FJ037813	FJ038470	FJ817257	FJ038004	FJ039255	FJ817189	failure
	Chrysobalanaceae	Licania	alba	NH200372	FJ038898	FJ037814		failure	FJ038005	FJ039296	FJ817188	failure
	Chrysobalanaceae	Licania	alba	NH200306					GQ428598
	Chrysobalanaceae	Licania	alba	NH200213			FJ038472
	Chrysobalanaceae	Licania	canescens	NL110467	FJ038899	FJ037815	FJ038478	FJ039377	FJ038006	FJ039333	FJ038245
	Chrysobalanaceae	Licania	canescens	NH200019	FJ038900	failure	FJ038479	FJ039378	FJ038007	FJ039231	FJ038246	failure
	Chrysobalanaceae	Licania	canescens	NL110236	FJ038901		FJ038481	FJ039379	FJ038008		FJ038247	failure
	Chrysobalanaceae	Licania	canescens	NL110042			FJ038473
	Chrysobalanaceae	Licania	canescens	NH200038			FJ038474
	Chrysobalanaceae	Licania	canescens	NH200108			FJ038475
	Chrysobalanaceae	Licania	canescens	NH200156			FJ038476
	Chrysobalanaceae	Licania	canescens	NL110354			FJ038477
	Chrysobalanaceae	Licania	canescens	NL110265			FJ038480
	Chrysobalanaceae	Licania	majuscula	NL110202	FJ038902	FJ037816	FJ038483	failure	FJ038009	FJ039116	FJ817197	failure
	Chrysobalanaceae	Licania	majuscula	NL110261	FJ038903	FJ037817	FJ038482	FJ817262	FJ038010	FJ039117	FJ817196	failure
	Chrysobalanaceae	Licania	membranacea	NH200005	GQ428772	FJ037818		FJ039380	FJ038011	FJ039228	FJ038248	failure
	Chrysobalanaceae	Licania	membranacea	NH200662	FJ038904	FJ037819	FJ038491	FJ039381	FJ038012	FJ039118	FJ038249	failure
	Chrysobalanaceae	Licania	membranacea	NH200013			FJ038484
	Chrysobalanaceae	Licania	membranacea	NH200033			FJ038485
	Chrysobalanaceae	Licania	membranacea	NH200126			FJ038486
	Chrysobalanaceae	Licania	membranacea	NH200147			FJ038487
	Chrysobalanaceae	Licania	membranacea	NH200228			FJ038488
	Chrysobalanaceae	Licania	membranacea	NH200040			FJ038489
	Chrysobalanaceae	Licania	membranacea	NH200663			FJ038490
	Chrysobalanaceae	Licania	membranacea	NH200065			FJ038492
	Chrysobalanaceae	Licania	membranacea	NH200153			FJ038495
	Chrysobalanaceae	Licania	minutiflora	NH200162	GQ428728	failure	FJ038493			FJ039273
	Chrysobalanaceae	Licania	minutiflora	NH200220		FJ037820	FJ038494		GQ428599	FJ039288
	Chrysobalanaceae	Licania	sp2	NH200179		failure				FJ039278
	Chrysobalanaceae	Parinari	montana	NH200145	GQ428729		FJ038498
	Clusiaceae	Clusia	grandiflora	NH200632	FJ038905		FJ038499	FJ039382	FJ038013		FJ038250	FJ514669
	Clusiaceae	Symphonia	globulifera	NH200122	GQ428699		FJ038500
	Clusiaceae	Symphonia	globulifera	NL110478	GQ428700
	Clusiaceae	Tovomita	spB4	NH200264	GQ428650
	Combretaceae	Terminalia	guianensis	NL110027	failure	failure	FJ038501	FJ039384	FJ038015	FJ039119	FJ038252	failure
	Combretaceae	Terminalia	guianensis	NL110099	FJ038906	failure		FJ039383	FJ038014	FJ039120	FJ038251	failure
	Connaraceae	Connaraceae	sp	SM26638			FJ038502
	Cucurbitaceae	Gurania	bignoniacea	BR2458	FJ038907	failure	FJ038503	FJ039385	FJ038017		FJ038253	FJ037900
	Cucurbitaceae	Gurania	sp	BR2459	FJ038908	FJ037821	FJ038504	FJ039386	FJ038016	FJ039220	FJ038254	FJ037901
	Dilleniaceae	Davilla	kunthii	SM26514			FJ038505	FJ039387	FJ038018		FJ038255	FJ514769
	Dilleniaceae	Dilleniaceae	sp	BR2445	FJ038910		FJ038506	FJ039388	FJ038019		FJ038256	failure
	Ebenaceae	Diospyros	capreifolia	M17116453	GQ428664
	Ebenaceae	Diospyros	capreifolia	M17116535	GQ428662
	Ebenaceae	Diospyros	capreifolia	NL110410	FJ038911	failure	FJ038507	FJ039389	FJ038020	FJ039325	FJ038257	FJ514748
	Ebenaceae	Diospyros	carbonaria	NH200243	GQ428663
	Ebenaceae	Diospyros	carbonaria	NH200163	FJ038912	failure	FJ038508	FJ039390	FJ038021	FJ039274	FJ038258	FJ514632
	Elaeocarpaceae	Sloanea	brevipes	M17116829	GQ428702
	Elaeocarpaceae	Sloanea	brevipes	NH200668	GQ428704		FJ038510
	Elaeocarpaceae	Sloanea	guianensis	NL110002	FJ038914		FJ038509	FJ039392	FJ038022		FJ038260	FJ514674
	Elaeocarpaceae	Sloanea	spB3	NH200463	GQ428703
	Elaeocarpaceae	Sloanea	spB7	NH200121	FJ038913		FJ038511	FJ039391	FJ038023		FJ038259	FJ514624
	Euphorbiaceae	Conceveiba	guianensis	NL110023	failure	failure			FJ038025	FJ039122	failure	failure
	Euphorbiaceae	Conceveiba	guianensis	NH200676	FJ038915	FJ037823		failure	FJ038024	FJ039121	failure	FJ514672
	Euphorbiaceae	Glycydendron	amazonicum	M17116890	GQ428698
	Euphorbiaceae	Glycydendron	amazonicum	NH200029	failure		FJ038512	failure	failure			failure
	Euphorbiaceae	Glycydendron	amazonicum	NL110361	FJ038916	failure		FJ817247	FJ038026	FJ039123	FJ817176	FJ514746
	Fabaceae	Abarema	jupunba	M17116437	GQ428675
	Fabaceae	Abarema	jupunba	M17116526	GQ428674
	Fabaceae	Abarema	jupunba	NL110022			FJ038513
	Fabaceae	Acacia	tenuifolia	BR2446	FJ038932		FJ038515	FJ039393	FJ038029		FJ038262	FJ037903
	Fabaceae	Bauhinia	guianensis	NL110013	FJ038917	FJ037825	FJ038516	FJ039394	FJ038030	FJ039124	failure	failure
	Fabaceae	Bauhinia	siqueiraei	SM26583		failure	FJ038518	FJ039395	FJ038031	failure	FJ038263	failure
	Fabaceae	Bauhinia	spB1	NL110064			FJ038519
	Fabaceae	Bauhinia	spB2	NL110267			FJ038517
	Fabaceae	Bocoa	prouacensis	M17116041	GQ428763
	Fabaceae	Bocoa	prouacensis	M17116425	GQ428762
	Fabaceae	Bocoa	prouacensis	NH200127	FJ038919	FJ037826	FJ038520	FJ039396	FJ038032	FJ039261	FJ038264	failure
	Fabaceae	Bocoa	prouacensis	NH200210	FJ038920	FJ037827	FJ038527	FJ039397	FJ038033	FJ039287	FJ038265	FJ037904
	Fabaceae	Bocoa	prouacensis	NH200665			FJ038521
	Fabaceae	Bocoa	prouacensis	NH200051			FJ038522
	Fabaceae	Bocoa	prouacensis	NH200058			FJ038523
	Fabaceae	Bocoa	prouacensis	NH200188			FJ038524
	Fabaceae	Bocoa	prouacensis	NH200689			FJ038525
	Fabaceae	Bocoa	prouacensis	NH200196			FJ038526
	Fabaceae	Bocoa	prouacensis	NH200046			FJ038528
	Fabaceae	Dicorynia	guianensis	NH200234	GQ428651	failure	FJ038532			FJ039291
	Fabaceae	Dicorynia	guianensis	NH200052	FJ038921		FJ038529	FJ039398	FJ038034		FJ038266	failure
	Fabaceae	Dicorynia	guianensis	NH200171	FJ038922	failure	FJ038530	FJ039399	FJ038035	FJ039275	FJ038267
	Fabaceae	Dicorynia	guianensis	NH200549			FJ038531
	Fabaceae	Diplotropis	purpurea	M17116093	GQ428691
	Fabaceae	Diplotropis	purpurea	NL110235	GQ428692		FJ038533		GQ428606
	Fabaceae	Eperua	falcata	NL110571	GQ428689		FJ038541
	Fabaceae	Eperua	falcata	NL110063	FJ038923		FJ038537	FJ039400	FJ038036	FJ039125	FJ038268	FJ514685
	Fabaceae	Eperua	falcata	NL110065	FJ038924		FJ038538	FJ039401	FJ038037	FJ039126	FJ038269
	Fabaceae	Eperua	falcata	NL110133			FJ038534
	Fabaceae	Eperua	falcata	NL110004			FJ038535
	Fabaceae	Eperua	falcata	NL110006			FJ038536
	Fabaceae	Eperua	falcata	NL110067			FJ038539
	Fabaceae	Eperua	falcata	NL110081			FJ038540
	Fabaceae	Eperua	falcata	NL110577			FJ038542
	Fabaceae	Eperua	falcata	NL110007			FJ038543
	Fabaceae	Eperua	falcata	NL110061			FJ038544
	Fabaceae	Eperua	grandiflora	NH200656	GQ428690		FJ038547
	Fabaceae	Eperua	grandiflora	NH200111	FJ038925	failure	FJ038545	FJ039402	FJ038038	FJ039256	FJ038270	FJ037906
	Fabaceae	Eperua	grandiflora	NH200073	FJ038926	failure	FJ038548	FJ039403	FJ038039	FJ039244	FJ038271	failure
	Fabaceae	Eperua	grandiflora	NH200628			FJ038546
	Fabaceae	Eperua	rubiginosa	MG118	FJ038927		FJ038549	FJ039404	FJ038040	FJ039225	FJ038272	FJ037907
	Fabaceae	Hymenolobium	flavum	NL110242	GQ428652		FJ038552
	Fabaceae	Inga	acreana	M17116115	GQ428678
	Fabaceae	Inga	acreana	NH200198	FJ038935	failure	FJ038553	FJ039406	FJ038042	FJ039284	FJ038274	FJ514638
	Fabaceae	Inga	acrocephala	NL110217	FJ038936		FJ038554	FJ039407	FJ038043	FJ039127	FJ038275	FJ514720
	Fabaceae	Inga	alba	NL110586	GQ428679
	Fabaceae	Inga	albicoria	NL110388	GQ428680
	Fabaceae	Inga	brachystachys	NH200130	GQ428677	failure	FJ038555			FJ039263
	Fabaceae	Inga	brachystachys	NH200182	FJ038939	failure	FJ038556	FJ039410	FJ038044	FJ039281	FJ038277	failure
	Fabaceae	Inga	fanchoniana	NH200301	GQ428686
	Fabaceae	Inga	gracilifolia	NH200540	GQ428681
	Fabaceae	Inga	huberi	M17116525	GQ428685
	Fabaceae	Inga	huberi	NL110497	GQ428684
	Fabaceae	Inga	huberi	NH200099	FJ038940	failure	FJ038558	FJ039411	FJ038045	FJ039252	FJ038279	FJ514618
	Fabaceae	Inga	huberi	NL110576		failure	FJ038557			FJ039347
	Fabaceae	Inga	leiocalycina	NL110143	FJ038941	failure	FJ038561	FJ039412	FJ038046	FJ039129	FJ038280	FJ037912
	Fabaceae	Inga	leiocalycina	NL110008		failure	FJ038559			FJ039128
	Fabaceae	Inga	leiocalycina	NL110083			FJ038560
	Fabaceae	Inga	nouraguensis	NH200644	GQ428683		FJ038562			FJ039130
	Fabaceae	Inga	nouraguensis	NH200650	GQ428682	failure	FJ038563			FJ039131
	Fabaceae	Inga	paraensis	NH200076	GQ428676		FJ038565
	Fabaceae	Inga	paraensis	NH200176	FJ038937	failure	FJ038564	FJ039409	FJ038047	FJ039276	FJ038276	FJ514633
	Fabaceae	Inga	paraensis	NH200690	FJ038938	failure	FJ038568	FJ039408	FJ038048	FJ039132	FJ038278
	Fabaceae	Inga	paraensis	M17118850					GQ428604
	Fabaceae	Inga	paraensis	NH200691			FJ038566
	Fabaceae	Inga	sarmentosa	NL110200			FJ038568
	Fabaceae	Lonchocarpus	sp	SM26511			FJ038570	FJ039414	FJ038049		FJ038282	failure
	Fabaceae	Parkia	ulei	NH200074	GQ428770		FJ038571	FJ039415	failure		FJ038283	FJ514615
	Fabaceae	Platymiscium	pinnatum	NL110181	FJ038933		FJ038572	failure	FJ038050		FJ038284	FJ037916
	Fabaceae	Pseudopiptadenia	psilostachya	NL110334	GQ428687
	Fabaceae	Pseudopiptadenia	psilostachya	NL110284	FJ038943	failure	FJ038573	FJ039416	FJ038051	FJ039133	FJ038285	FJ037917
	Fabaceae	Pseudopiptadenia	psilostachya	NH200314					GQ428602
	Fabaceae	Pseudopiptadenia	psilostachya	NH200604B					GQ428603
	Fabaceae	Pseudopiptadenia	suaveolens	NH200021	FJ038944	failure	FJ038574	FJ039417	FJ038052	FJ039233	FJ038286
	Fabaceae	Pseudopiptadenia	suaveolens	NH200101	FJ038945	failure	FJ038575	FJ039418	FJ038053	FJ039253	FJ038287	FJ514619
	Fabaceae	Stryphnodendron	moricolor	NL110127	FJ038946		FJ038576	FJ039419	FJ038054		FJ038288	FJ514697
	Fabaceae	Swartzia	benthamiana	H8	FJ038930	failure	FJ038577	failure	FJ038055	FJ039221	FJ038289
	Fabaceae	Swartzia	leblondii	NH200139	GQ428764		FJ038578
	Fabaceae	Swartzia	panacoco	NL110153		FJ037828	FJ038579			FJ039315
	Fabaceae	Swartzia	polyphylla	NL110020			FJ038580
	Fabaceae	Swartzia	spB1	NL110205	failure		FJ038582	FJ039421	FJ038057		FJ038291	failure
	Fabaceae	Swartzia	spB1	NL110175			FJ038581	FJ039420	FJ038056		FJ038290	FJ037921
	Fabaceae	Tachigali	paraensis	M17116077	GQ428659
	Fabaceae	Tachigali	paraensis	M17116472	GQ428661
	Fabaceae	Tachigali	paraensis	NH200420	GQ428658
	Fabaceae	Tachigali	paraensis	NH200529	GQ428660
	Fabaceae	Tachigali	spB2	NH200090			FJ038583
	Fabaceae	Vatairea	erythrocarpa	M17116020	GQ428694
	Fabaceae	Vatairea	erythrocarpa	NH200457	GQ428693				GQ428605
	Fabaceae	Vataireopsis	surinamensis	NL110504	GQ428695
	Fabaceae	Vouacapoua	americana	NL110071	GQ428766	failure	FJ038585	FJ039422	failure	FJ039314	FJ038292	failure
	Fabaceae	Vouacapoua	americana	NL110125	GQ428688		FJ038584	FJ817263			failure
	Fabaceae	Vouacapoua	americana	NH200006	FJ038928	failure	FJ038588	FJ039423	FJ038058	FJ039229	FJ038293	FJ037922
	Fabaceae	Vouacapoua	americana	NL110249			FJ038586	FJ817260			FJ817193
	Fabaceae	Vouacapoua	americana	NH200201			FJ038587
	Fabaceae	Vouacapoua	americana	NH200159			FJ038589
	Fabaceae	Zygia	racemosa	NH200459	FJ038947	failure		FJ817277	FJ038059	FJ039304	FJ817209	FJ514661
	Fabaceae	Zygia	racemosa	NH200238	FJ038948		FJ038590	FJ039424	FJ038060	FJ039293	FJ038294	FJ514649
	Goupiaceae	Goupia	glabra	MG001	failure	failure	FJ038591	FJ039425	FJ038062	FJ039223	FJ038295	failure
	Icacinaceae	Poraqueiba	guianensis	NL110162	FJ038949	failure	FJ038594	failure	FJ038063	FJ039135	FJ038296	FJ514703
	Icacinaceae	Poraqueiba	guianensis	NL110045	FJ038950	failure	FJ038593	FJ039426	FJ038064	FJ039134	FJ038297	FJ514683
	Icacinaceae	Poraqueiba	guianensis	NH200633			FJ038596	failure			failure
	Icacinaceae	Poraqueiba	guianensis	NL110161			FJ038592
	Icacinaceae	Poraqueiba	guianensis	NH200010			FJ038595
	Icacinaceae	Poraqueiba	guianensis	NL110250			FJ038597
	Ixonanthaceae	Cyrillopsis	paraensis	NH200084	FJ038951	failure	FJ038598	FJ039428	FJ038065	failure	FJ038299	failure
	Ixonanthaceae	Cyrillopsis	paraensis	NH200181	FJ038952	failure	FJ038600	FJ039429	FJ038066	FJ039280	FJ038300	failure
	Ixonanthaceae	Cyrillopsis	paraensis	NH200150			FJ038601
	Ixonanthaceae	Cyrillopsis	paraensis	NH200185			FJ038602
	Lauraceae	Aiouea	longipetiolata	NH200281					GQ428546
	Lauraceae	Aniba	hostmanniana	NH200666		failure	FJ038604		GQ428574	FJ039309
	Lauraceae	Aniba	hostmanniana	NH200667		failure	FJ038603		GQ428549	FJ039310
	Lauraceae	Aniba	panurensis	M17116060	GQ428739
	Lauraceae	Aniba	panurensis	M17116484	GQ428738
	Lauraceae	Aniba	panurensis	M17118921					GQ428568
	Lauraceae	Aniba	terminalis	NL110283	FJ038953		FJ038605	FJ039430	FJ038067		FJ038301	FJ514734
	Lauraceae	Endlicheria	melinonii	NH200413					GQ428563
	Lauraceae	Lauraceae	spB10	NL110316	FJ038955		FJ038610	FJ039431	FJ038068		FJ038302	FJ514740
	Lauraceae	Lauraceae	spB11	NL110192	FJ038954		FJ038611	FJ039434	FJ038071		FJ038305	FJ514711
	Lauraceae	Lauraceae	spB12	NL110592					GQ428571
	Lauraceae	Lauraceae	spB14	NH200298					GQ428551
	Lauraceae	Lauraceae	spB19	NL110190	FJ038957		FJ038612	FJ039433	FJ038070		FJ038304
	Lauraceae	Lauraceae	spB19	NL110457					GQ428553
	Lauraceae	Lauraceae	spB19	NL110190								FJ514710
	Lauraceae	Lauraceae	spB2	NL110171	FJ038956		FJ038608	FJ039432	FJ038069		FJ038303	FJ514706
	Lauraceae	Lauraceae	spB8	NH200669			FJ038609		GQ428555
	Lauraceae	Licaria	cannella	NH200423					GQ428573
	Lauraceae	Licaria	cannella	NH200546					GQ428572
	Lauraceae	Licaria	cannella	NL110347					GQ428564
	Lauraceae	Licaria	cannella	NL110406					GQ428565
	Lauraceae	Licaria	chrysophylla	NH200095	FJ038958	failure	FJ038613	FJ039435	failure	FJ039250	FJ038306	FJ514617
	Lauraceae	Licaria	chrysophylla	NL110432					GQ428570
	Lauraceae	Licaria	guianensis	NH200391					GQ428569
	Lauraceae	Licaria	guianensis	NH200464					GQ428567
	Lauraceae	Licaria	guianensis	NH200675					GQ428566
	Lauraceae	Ocotea	amazonica	NH200383					GQ428552
	Lauraceae	Ocotea	percurrens	NL110562					GQ428554
	Lauraceae	Ocotea	splendens	NH200049		failure	FJ038614		GQ428550	FJ039237
	Lauraceae	Ocotea	subterminalis	NH200069		failure	FJ038615		GQ428556	FJ039242
	Lauraceae	Ocotea	subterminalis	NH200094		failure	FJ038616		GQ428561	FJ039249
	Lauraceae	Ocotea	subterminalis	NH200294					GQ428562
	Lauraceae	Ocotea	subterminalis	NH200385					GQ428557
	Lauraceae	Ocotea	subterminalis	NH200418					GQ428558
	Lauraceae	Ocotea	subterminalis	NH200468					GQ428559
	Lauraceae	Ocotea	subterminalis	NH200538					GQ428560
	Lauraceae	Rhodostemonodaphne	kunthiana	NH200638	FJ038959		FJ038617	FJ039436	FJ038072	FJ039136	FJ038307	FJ037928
	Lauraceae	Rhodostemonodaphne	rufovirgata	NH200072	FJ038960	failure	FJ038619	FJ039437	failure	FJ039243	FJ038308	FJ514614
	Lauraceae	Rhodostemonodaphne	rufovirgata	NH200194		failure	FJ038618		GQ428547	FJ039283
	Lauraceae	Rhodostemonodaphne	rufovirgata	NH200368					GQ428548
	Lauraceae	Sextonia	rubra	M17116052	GQ428741
	Lauraceae	Sextonia	rubra	M17116072	GQ428740
	Lauraceae	Sextonia	rubra	NL110193	FJ038961	failure	FJ038620	FJ039438	FJ038073	FJ039137	FJ038309	FJ514712
	Lauraceae	Sextonia	rubra	NL110043	FJ038962	failure	FJ038621	FJ039439	FJ038074	FJ039312	FJ038310	FJ514681
	Lecythidaceae	Couratari	multiflora	M17116570	GQ428721
	Lecythidaceae	Couratari	oblongifolia	NL110424	FJ038965			FJ817250	FJ038077	FJ039329	FJ817180	FJ514751
	Lecythidaceae	Couratari	oblongifolia	NL110111	FJ038966		FJ038622	FJ039440	FJ038078	FJ039138	FJ038311	FJ514696
	Lecythidaceae	Eschweilera	chartaceifolia	NH200211	failure	failure	FJ038624	FJ817272	FJ038079	failure	FJ817203	FJ514641
	Lecythidaceae	Eschweilera	chartaceifolia	NH200057	FJ038967	failure	FJ038623	FJ817278	failure	FJ039239	FJ817210	FJ514611
	Lecythidaceae	Eschweilera	congestiflora	SM25815		failure		FJ817245	FJ038081	FJ039350	FJ817173	FJ514768
	Lecythidaceae	Eschweilera	coriacea	NL110060	GQ428724		FJ038638
	Lecythidaceae	Eschweilera	coriacea	NL110018	FJ038971	failure	FJ038634	FJ039441	FJ038083	FJ039140	FJ038312	FJ514677
	Lecythidaceae	Eschweilera	coriacea	NL110016	FJ038972	failure		FJ039442	FJ038084	FJ039139	FJ038313	FJ514676
	Lecythidaceae	Eschweilera	coriacea	NL110129		failure	FJ038643			failure
	Lecythidaceae	Eschweilera	coriacea	NL110110			FJ038625
	Lecythidaceae	Eschweilera	coriacea	NL110215			FJ038626
	Lecythidaceae	Eschweilera	coriacea	NL110177			FJ038627
	Lecythidaceae	Eschweilera	coriacea	NL110194			FJ038628
	Lecythidaceae	Eschweilera	coriacea	NL110219			FJ038629
	Lecythidaceae	Eschweilera	coriacea	NL110224			FJ038630
	Lecythidaceae	Eschweilera	coriacea	NL110228			FJ038631
	Lecythidaceae	Eschweilera	coriacea	NL110187			FJ038632
	Lecythidaceae	Eschweilera	coriacea	NL110185			FJ038633
	Lecythidaceae	Eschweilera	coriacea	NL110564			FJ038635
	Lecythidaceae	Eschweilera	coriacea	NL110275			FJ038636
	Lecythidaceae	Eschweilera	coriacea	NL110269			FJ038637
	Lecythidaceae	Eschweilera	coriacea	NL110156			FJ038639
	Lecythidaceae	Eschweilera	coriacea	NL110088			FJ038640
	Lecythidaceae	Eschweilera	coriacea	NL110251			FJ038641
	Lecythidaceae	Eschweilera	coriacea	NL110411			FJ038642
	Lecythidaceae	Eschweilera	grandiflora	NL110344	failure	failure		FJ817225	failure	FJ039324	failure	FJ514745
	Lecythidaceae	Eschweilera	grandiflora	NL110556	FJ038968	failure		FJ817226	FJ038082	FJ039344	FJ817151	FJ514764
	Lecythidaceae	Eschweilera	micrantha	NH200364	GQ428723
	Lecythidaceae	Eschweilera	parvifolia	SM26679		failure		FJ817280	FJ038085	FJ039218	FJ817212	FJ514771
	Lecythidaceae	Eschweilera	pedicellata	NL110155	FJ038973	failure	FJ038644	FJ039443	FJ038086	FJ039141	FJ038314	FJ514702
	Lecythidaceae	Eschweilera	pedicellata	NL110203	FJ038974		FJ038645	FJ039444	FJ038087	FJ039142	FJ038315	FJ514715
	Lecythidaceae	Eschweilera	pedicellata	NL110208			FJ038646
	Lecythidaceae	Eschweilera	pedicellata	NL110184			FJ038647
	Lecythidaceae	Eschweilera	praeclara	NL110320	FJ038963			FJ817282	FJ038075	FJ039320	FJ817214	FJ514741
	Lecythidaceae	Eschweilera	praeclara	NL110501	FJ038964	failure		FJ817269	FJ038076	FJ039335	FJ817202	FJ514775
	Lecythidaceae	Eschweilera	simiorum	NL110050	GQ428720	failure	FJ038648			FJ039143
	Lecythidaceae	Eschweilera	simiorum	NL110549	FJ038969	failure		FJ817271	FJ038080	FJ039342	FJ817224	FJ514776
	Lecythidaceae	Gustavia	hexapetala	NL110147	FJ038976	failure	FJ038652	FJ039445	FJ038088	FJ039145	FJ038316	failure
	Lecythidaceae	Gustavia	hexapetala	NL110051	FJ038977	failure	FJ038651	FJ039446	FJ038089	FJ039144	FJ038317	failure
	Lecythidaceae	Gustavia	hexapetala	NL110238			FJ038649
	Lecythidaceae	Gustavia	hexapetala	NL110057			FJ038650
	Lecythidaceae	Gustavia	hexapetala	NL110148			FJ038653
	Lecythidaceae	Gustavia	hexapetala	NL110176			FJ038654
	Lecythidaceae	Gustavia	hexapetala	NH200030			FJ038655
	Lecythidaceae	Gustavia	hexapetala	NL110314			FJ038656
	Lecythidaceae	Gustavia	hexapetala	NH200056			FJ038657
	Lecythidaceae	Gustavia	hexapetala	NH200075			FJ038658
	Lecythidaceae	Lecythis	idatimon	NH200208	FJ038978	failure	FJ038660	FJ817239	FJ038090	FJ039286	FJ817166	FJ514640
	Lecythidaceae	Lecythis	idatimon	NH200225	FJ038979	failure	FJ038661	FJ817235	FJ038091	FJ039289	FJ817161	FJ514644
	Lecythidaceae	Lecythis	persistens	NL110024	FJ038980	failure	FJ038664	FJ039447	FJ038092	FJ039147	FJ038318	FJ514678
	Lecythidaceae	Lecythis	persistens	NL110015	FJ038981	failure	FJ038671	FJ039448	FJ038093	FJ039146	FJ038319	FJ514675
	Lecythidaceae	Lecythis	persistens	NH200148			FJ038659
	Lecythidaceae	Lecythis	persistens	NL110078			FJ038662
	Lecythidaceae	Lecythis	persistens	NL110222			FJ038663
	Lecythidaceae	Lecythis	persistens	NL110106			FJ038665
	Lecythidaceae	Lecythis	persistens	NL110131			FJ038666
	Lecythidaceae	Lecythis	persistens	NL110146			FJ038667
	Lecythidaceae	Lecythis	persistens	NL110259			FJ038668
	Lecythidaceae	Lecythis	persistens	NL110137			FJ038669
	Lecythidaceae	Lecythis	persistens	NL110301			FJ038670
	Lecythidaceae	Lecythis	poiteaui	NH200192	GQ428722		FJ038676
	Lecythidaceae	Lecythis	poiteaui	NL110142	FJ038983	failure	FJ038673	FJ039449	FJ038094	FJ039148	FJ038320	FJ514700
	Lecythidaceae	Lecythis	poiteaui	NH200180	FJ038984	failure	FJ038675	FJ039450	FJ038095	FJ039279	FJ038321	FJ514636
	Lecythidaceae	Lecythis	poiteaui	NL110124			FJ038672
	Lecythidaceae	Lecythis	poiteaui	NH200166			FJ038674
	Lecythidaceae	Lecythis	zabucajo	NL110463	FJ038982	failure		FJ817288	FJ038096	FJ039331	FJ817148	FJ514754
	Loganiaceae	Antonia	ovata	NH200388					GQ428617
	Loganiaceae	Strychnos	erichsonii	NL110031			FJ038550	failure	FJ038061		FJ038322
	Loganiaceae	Strychnos	erichsonii	NL110037			FJ038677
	Malpighiaceae	Bunchosia	spB1	NH200132			FJ038768		GQ428611
	Malvaceae	Apeiba	glabra	NL110226	FJ038986		FJ038678	FJ039451	FJ038097		FJ038323	FJ514722
	Malvaceae	Apeiba	petoumo	M17116021	GQ428751
	Malvaceae	Apeiba	petoumo	NH200080	failure		FJ038679	FJ039452	FJ038098		FJ038324	FJ514616
	Malvaceae	Quararibea	duckei	NL110134	FJ038988	failure	FJ038687	FJ039454	FJ038100	FJ039151	FJ038326	failure
	Malvaceae	Quararibea	duckei	NL110010	FJ038989			FJ039455	FJ038101		FJ038327	failure
	Malvaceae	Quararibea	duckei	SM26656		FJ037834	FJ038689	FJ039453	FJ038099	FJ039152	FJ038325	failure
	Malvaceae	Quararibea	duckei	NL110056		FJ037832				FJ039149
	Malvaceae	Quararibea	duckei	NL110114		FJ037833				FJ039150
	Malvaceae	Quararibea	duckei	NL110113			FJ038680
	Malvaceae	Quararibea	duckei	NL110178			FJ038681
	Malvaceae	Quararibea	duckei	NL110085			FJ038682
	Malvaceae	Quararibea	duckei	NL110132			FJ038683
	Malvaceae	Quararibea	duckei	NL110047			FJ038684
	Malvaceae	Quararibea	duckei	NL110003			FJ038685
	Malvaceae	Quararibea	duckei	NL110028			FJ038686
	Malvaceae	Quararibea	duckei	NL110186			FJ038688
	Malvaceae	Quararibea	duckei	NL110256			FJ038690
	Malvaceae	Quararibea	duckei	NL110508			FJ038691
	Malvaceae	Sterculia	frondosa	M17116019	GQ428654
	Malvaceae	Sterculia	frondosa	M17116409	GQ428653
	Malvaceae	Sterculia	lisae	M17116877	GQ428656
	Malvaceae	Sterculia	lisae	M17116886	GQ428655
	Malvaceae	Sterculia	multiovula	NL110025	FJ038990	failure	FJ038692	FJ039456	FJ038102	FJ039153	FJ038328	FJ514679
	Malvaceae	Sterculia	pruriens	NH200020	FJ038991	failure	FJ038698	FJ039457	FJ038105	FJ039232	FJ038329	FJ514606
	Malvaceae	Sterculia	pruriens	NL110052	FJ038992	failure	FJ038699	FJ039458	FJ038106	FJ039154	FJ038330
	Malvaceae	Sterculia	pruriens	NL110012	FJ038993		FJ038693	FJ039459	FJ038107		FJ038331	failure
	Malvaceae	Sterculia	pruriens	NH200026	FJ038994		FJ038695	FJ817285	FJ038103		FJ817220	FJ514607
	Malvaceae	Sterculia	pruriens	NH200365	FJ038995			FJ817287	FJ038104		FJ817222	FJ514654
	Malvaceae	Sterculia	pruriens	NH200011			FJ038694
	Malvaceae	Sterculia	pruriens	NL110272			FJ038696
	Malvaceae	Sterculia	pruriens	NH200206			FJ038697
	Malvaceae	Sterculia	speciosa	NH200078	GQ428657	failure	FJ038700			FJ039245
	Malvaceae	Sterculia	speciosa	NH200639		failure	FJ038701		GQ428612	FJ039308
	Malvaceae	Theobroma	subincanum	NL110090	GQ428768	failure	FJ038704	FJ039461	FJ038109	FJ039155	FJ038333	FJ514692
	Malvaceae	Theobroma	subincanum	NL110575	FJ038996	failure	FJ038702	FJ039460	FJ038108	FJ039346	FJ038332	FJ514766
	Malvaceae	Theobroma	subincanum	NH200064			FJ038703
	Marcgraviaceae	Norantea	guianensis	NH200115	FJ038997	FJ037835	FJ038705	FJ039462	FJ038110	FJ039258	FJ038334
	Melastomataceae	Miconia	acuminata	NH200129	GQ428771	failure	FJ038706			failure		failure
	Melastomataceae	Mouriri	crassifolia	NL110091	FJ038998	failure	FJ038707		failure	FJ039156	FJ817167	failure
	Melastomataceae	Mouriri	crassifolia	NH200491	FJ038999			failure	FJ038111		failure	failure
	Meliaceae	Carapa	procera	NH200017	GQ428752		FJ038711
	Meliaceae	Carapa	procera	NH200028	FJ039000	failure	FJ038708	FJ039463	FJ038112	failure	FJ038335	FJ514608
	Meliaceae	Carapa	procera	NL110169	FJ039001		FJ038710	FJ039464	FJ038113		FJ038336	FJ514705
	Meliaceae	Carapa	procera	NH200170			FJ038709
	Meliaceae	Guarea	silvatica	M17116117	GQ428731
	Meliaceae	Guarea	silvatica	M17116641	GQ428730
	Meliaceae	Guarea	silvatica	NH200415	FJ039002	FJ037836		FJ817267	FJ038158	FJ039301	FJ817201	FJ514658
	Meliaceae	Trichilia	cipo	NH200003	GQ428733		FJ038714
	Meliaceae	Trichilia	cipo	NL110135	FJ039003	FJ037838		failure	FJ038114	FJ039158	failure	failure
	Meliaceae	Trichilia	cipo	NL110021	FJ039004	FJ037837	FJ038713	FJ039465	FJ038115	FJ039157	FJ038337	failure
	Meliaceae	Trichilia	cipo	NL110569			FJ038712
	Meliaceae	Trichilia	pallida	NH200374	GQ428732
	Meliaceae	Trichilia	pallida	NL110315	FJ039005	FJ037840	FJ038715	FJ039466	FJ038116	failure	FJ038338	FJ514739
	Meliaceae	Trichilia	pallida	NL110077	FJ039006		FJ038716	FJ039467	FJ038117	FJ039159	FJ038339	failure
	Meliaceae	Trichilia	surinamensis	NL110145	GQ428734	FJ037839	FJ038717			FJ039160
	Moraceae	Bagassa	guianensis	M17116861	GQ428735
	Moraceae	Bagassa	guianensis	NH200386	FJ039009	failure		FJ817249	FJ038118	FJ039298	FJ817178	FJ514656
	Moraceae	Bagassa	guianensis	NL110093	FJ039010	failure	FJ038718	FJ039468	FJ038119	FJ039162	failure	FJ514693
	Moraceae	Brosimum	guianense	NL110108	FJ039011	FJ037845	FJ038719	FJ039469	FJ038120	FJ039163		failure
	Moraceae	Brosimum	guianense	NL110309					GQ428589
	Moraceae	Brosimum	rubescens	NH200278					GQ428590
	Moraceae	Brosimum	utile	NH200395					GQ428591
	Moraceae	Helicostylis	pedunculata	NL110271	FJ039012		FJ038720	FJ039470	FJ038121		FJ038341	FJ514731
	Moraceae	Helicostylis	pedunculata	M17116559					GQ428595
	Moraceae	Helicostylis	pedunculata	M17118961					GQ428594
	Moraceae	Helicostylis	tomentosa	NL110531	FJ039013	FJ037846		FJ817254	FJ038122	FJ039339	FJ817185	FJ514761
	Moraceae	Maquira	calophylla	NH200499	FJ039014	FJ037847		FJ817283	FJ038123	FJ039164	FJ817215	FJ514665
	Moraceae	Maquira	calophylla	NH200331					GQ428592
	Moraceae	Maquira	calophylla	NL110295		failure	FJ038721			FJ039319
	Moraceae	Naucleopsis	guianensis	NH200495	GQ428737
	Moraceae	Naucleopsis	guianensis	NL110252	GQ428736	FJ037848	FJ038722			FJ039165
	Moraceae	Naucleopsis	guianensis	M17116567					GQ428597
	Moraceae	Naucleopsis	guianensis	M17118922					GQ428596
	Moraceae	Perebea	guianensis	NL110206	GQ428767		FJ038723	FJ039471	FJ038124		failure	failure
	Moraceae	Perebea	rubra	NH200359					GQ428593
	Moraceae	Trymatococcus	oligandrus	NH200241	failure	FJ037849	FJ038725	FJ039473	FJ038126	FJ039294	failure	FJ037932
	Moraceae	Trymatococcus	oligandrus	NL110086	FJ039015	FJ037850	FJ038724	FJ039472	FJ038125	FJ039166	failure	failure
	Myristicaceae	Iryanthera	sagotiana	NH200282	GQ428668
	Myristicaceae	Iryanthera	sagotiana	NH200226	FJ039016		FJ038730	failure	FJ038127		FJ038342	FJ514645
	Myristicaceae	Iryanthera	sagotiana	NL110253	FJ039017	failure	FJ038732	failure	FJ038128	FJ039167	FJ038343	FJ514726
	Myristicaceae	Iryanthera	sagotiana	NH200023			FJ038726
	Myristicaceae	Iryanthera	sagotiana	NH200036			FJ038727
	Myristicaceae	Iryanthera	sagotiana	NL110231			FJ038728
	Myristicaceae	Iryanthera	sagotiana	NL110299			FJ038729
	Myristicaceae	Iryanthera	sagotiana	NH200195			FJ038731
	Myristicaceae	Virola	kwatae	NL110070	FJ039018		FJ038733	failure	FJ038129		FJ038344	FJ514688
	Myristicaceae	Virola	michelii	NH200263	GQ428669
	Myristicaceae	Virola	michelii	NL110168	FJ039019	failure	FJ038735	FJ039475	FJ038131	failure	FJ038346	failure
	Myristicaceae	Virola	michelii	NL110149	FJ039021		FJ038737	failure	FJ038132		FJ038347	FJ514701
	Myristicaceae	Virola	michelii	NL110074		failure	FJ038734	FJ039474	FJ038130	FJ039168	FJ038345	FJ514689
	Myristicaceae	Virola	michelii	NL110130			FJ038736
	Myristicaceae	Virola	michelii	NL110109			FJ038738
	Myristicaceae	Virola	michelii	NH200648			FJ038739
	Myristicaceae	Virola	multicostata	M17116092	GQ428670
	Myristicaceae	Virola	multicostata	M17116427	GQ428671
	Myrtaceae	Eugenia	coffeifolia	NH200066	FJ039022	FJ037851	FJ038740	FJ039476	FJ038133	FJ039241	FJ038348	failure
	Myrtaceae	Eugenia	cucullata	NL110154		FJ037853	FJ038741		GQ428585	FJ039316
	Myrtaceae	Eugenia	feijoi	M17116831					GQ428586
	Myrtaceae	Eugenia	macrocalyx	NH200102	FJ039023	FJ037852	FJ038742	FJ039477	FJ038134	FJ039254	FJ038349
	Myrtaceae	Eugenia	patrisii	NH200514					GQ428580
	Myrtaceae	Eugenia	patrisii	P00610518					GQ428582
	Myrtaceae	Eugenia	patrisii	P00610634					GQ428583
	Myrtaceae	Eugenia	patrisii	P01860318					GQ428581
	Myrtaceae	Myrcia	magnoliifolia	NL110073			FJ038743
	Myrtaceae	Myrtaceae	spB10	NH200289					GQ428588
	Myrtaceae	Myrtaceae	spB10	NH200478					GQ428587
	Myrtaceae	Myrtaceae	spB11	NH200055					GQ428584
	Nyctaginaceae	Neea	floribunda	NL110199	FJ039024	FJ037855	FJ038746	FJ039478	FJ038135	FJ039170	FJ038350	failure
	Nyctaginaceae	Neea	floribunda	NL110119	FJ039025	FJ037854	FJ038744	FJ039479	FJ038136	FJ039169	FJ038351	FJ037933
	Nyctaginaceae	Neea	floribunda	NL110053			FJ038745
	Ochnaceae	Lacunaria	crenata	NH200197	FJ039033		FJ038755		FJ038142			failure
	Ochnaceae	Lacunaria	crenata	NL110517	FJ039034	FJ037856	FJ038753	FJ039485	FJ038143	FJ039337	FJ038357	failure
	Ochnaceae	Lacunaria	crenata	NH200629		failure	FJ038754		GQ428607	FJ039307
	Ochnaceae	Lacunaria	jenmanii	NH200149	FJ039035	failure		FJ039486	FJ038144	FJ039270	FJ038358	failure
	Ochnaceae	Quiina	guianensis	NH200096		failure	FJ038756			FJ039251
	Olacaceae	Minquartia	guianensis	NL110572	FJ039026	failure	FJ038747	FJ039480	FJ038137	failure	FJ038352	FJ514765
	Olacaceae	Minquartia	guianensis	NL110044	FJ039027	failure	FJ038748	FJ039481	FJ038138	failure	FJ038353	FJ514682
	Olacaceae	Ptychopetalum	olacoides	M17116529	GQ428705
	Olacaceae	Ptychopetalum	olacoides	M17116862	GQ428706
	Olacaceae	Ptychopetalum	olacoides	NH200421	FJ039028	failure		failure	FJ038139	FJ039302	FJ817175
	Olacaceae	Ptychopetalum	olacoides	NH200256					GQ428613
	Olacaceae	Ptychopetalum	olacoides	NH200651					GQ428614
	Phyllanthaceae	Hyeronima	alchorneoides	NL110322	GQ428769			failure	FJ038027	FJ039322	FJ817218	FJ514743
	Phyllanthaceae	Hyeronima	alchorneoides	NL110324	FJ039032	FJ037824		failure	FJ038028	FJ039323	FJ817163	FJ514744
	Phyllanthaceae	Hymenaea	courbaril	NH200199	FJ038929		FJ038551	FJ039405	failure		FJ038273	FJ037908
	Putranjavaceae	Drypetes	fanschawei	NL110198		failure		FJ039484	failure	FJ039171	FJ038356
	Putranjavaceae	Drypetes	variabilis	NL110029	FJ039030	failure	FJ038751	FJ039482	FJ038140	FJ039172	FJ038354	failure
	Putranjavaceae	Drypetes	variabilis	NL110032	FJ039031		FJ038752	FJ039483	FJ038141	FJ039173	FJ038355	failure
	Putranjavaceae	Drypetes	variabilis	NL110563			FJ038749
	Putranjavaceae	Drypetes	variabilis	NH200062			FJ038750
	Rubiaceae	Amaioua	guianensis	M17116016	GQ428646
	Rubiaceae	Amaioua	guianensis	NH200296	GQ428647				GQ428615
	Rubiaceae	Chimarrhis	turbinata	M17116112	GQ428649
	Rubiaceae	Chimarrhis	turbinata	M17116875	GQ428648
	Rubiaceae	Chimarrhis	turbinata	NL110311	FJ039036	failure		FJ817252	FJ038145	FJ039174	FJ817183	FJ514738
	Rubiaceae	Chimarrhis	turbinata	NL110465	FJ039037	failure	FJ038757	failure	FJ038146	FJ039332	FJ038359	FJ514755
	Rubiaceae	Duroia	aquatica	M17116460	GQ428645
	Rubiaceae	Duroia	eriopila	NH200655	FJ039038		FJ038758	failure	FJ038147		FJ038360	FJ514670
	Rubiaceae	Guettarda	acreana	NL110058	FJ039039	FJ037857	FJ038762	FJ039487	FJ038148	FJ039175	FJ038361	failure
	Rubiaceae	Guettarda	acreana	NL110151	FJ039040	failure	FJ038764	failure	FJ038149	FJ039176	FJ038362	failure
	Rubiaceae	Guettarda	acreana	NL110039		failure	FJ038759			FJ039311
	Rubiaceae	Guettarda	acreana	NL110048		FJ037858	FJ038760			FJ039313
	Rubiaceae	Guettarda	acreana	NL110033			FJ038761
	Rubiaceae	Guettarda	acreana	NL110123			FJ038763
	Rubiaceae	Guettarda	acreana	NL110170			FJ038765
	Rubiaceae	Isertia	coccinea	SM26554			FJ038766	failure	FJ038150		FJ038363
	Rubiaceae	Posoqueria	latifolia	NH200408					GQ428616
	Rubiaceae	Psychotria	mapourioides	NL110245	FJ039042		FJ038767	failure	FJ038151		FJ038364	FJ514725
	Salicaceae	Casearia	javitensis	M17116056	GQ428743
	Salicaceae	Casearia	javitensis	M17116545	GQ428744
	Salicaceae	Casearia	javitensis	NH200627	FJ039043		FJ038769	FJ039488	FJ038152		FJ038365	FJ514668
	Salicaceae	Casearia	sylvestris	NH200136			FJ038771		GQ428609
	Salicaceae	Casearia	sylvestris	NH200187			FJ038772		GQ428610
	Sapindaceae	Allophylus	angustatus	NH200654	FJ039044		FJ038770	FJ039489	FJ038153		FJ038366	failure
	Sapindaceae	Cupania	diphylla	NH200143	FJ039045	FJ037859		failure	FJ038155	FJ039268	FJ817219	failure
	Sapindaceae	Cupania	scrobiculata	NH200183	FJ039046	FJ037860		FJ817241	FJ038156	FJ039282	FJ817169	failure
	Sapindaceae	Cupania	scrobiculata	NL110293	FJ039047	FJ037861		FJ817248	FJ038157	FJ039177	FJ817177	failure
	Sapindaceae	Cupania	scrobiculata	NL110568	FJ039048	failure		FJ817240	failure	FJ039345	FJ817168	failure
	Sapindaceae	Melicoccus	pedicellaris	NH200276	FJ039049	failure		failure	FJ038159	failure	failure
	Sapindaceae	Melicoccus	pedicellaris	NL110553	FJ039050	FJ037862		FJ817233	FJ038160	FJ039343	FJ817159	failure
	Sapindaceae	Talisia	microphylla	NL110092			FJ038773
	Sapindaceae	Talisia	simaboides	NH200119					GQ428576
	Sapindaceae	Vouarana	guianensis	NL110180	FJ039051	FJ037863		failure	FJ038154	FJ039318	failure	failure
	Sapindaceae	Vouarana	guianensis	NH200004					GQ428575
	Sapotaceae	Chrysophyllum	argenteum	NH200191	FJ039052	FJ037864	FJ038774	FJ817261	FJ038161	FJ039178	FJ817195	FJ514637
	Sapotaceae	Chrysophyllum	argenteum	NH200307	FJ039053	FJ037865		failure	FJ038162	failure	failure	failure
	Sapotaceae	Chrysophyllum	eximium	NH200106	FJ039054	FJ037866		failure	failure	FJ039179	failure	failure
	Sapotaceae	Chrysophyllum	lucentifolium	NL110055	FJ039077		FJ038815	FJ039508	FJ038190		FJ038385	FJ037945
	Sapotaceae	Chrysophyllum	prieurii	NH200068			FJ038775		GQ428633
	Sapotaceae	Chrysophyllum	prieurii	P01860227		FJ037867				FJ039349
	Sapotaceae	Chrysophyllum	sanguinolentum	NH200177	FJ039055	FJ037869	FJ038777	FJ039490	FJ038163	FJ039181	FJ038367	FJ514634
	Sapotaceae	Chrysophyllum	sanguinolentum	NH200071	FJ039056	FJ037868	FJ038778	FJ039491	FJ038164	FJ039180	FJ038368	FJ514613
	Sapotaceae	Chrysophyllum	sanguinolentum	NH200510					GQ428638
	Sapotaceae	Chrysophyllum	sanguinolentum	NH200172			FJ038776
	Sapotaceae	Diploon	cuspidatum	NL110264	FJ039057	FJ037870		FJ817251	FJ038165	FJ039183	FJ817182	FJ514729
	Sapotaceae	Diploon	cuspidatum	NL110076	FJ039058	failure	FJ038779	FJ039492	FJ038166	FJ039182	FJ038369	FJ514691
	Sapotaceae	Ecclinusa	ramiflora	M17116110	GQ428718
	Sapotaceae	Ecclinusa	ramiflora	NL110239	GQ428719		FJ038780
	Sapotaceae	Manilkara	bidentata	M17116014	GQ428717
	Sapotaceae	Manilkara	bidentata	NL110492	FJ039059	FJ037871		FJ817279	FJ038167	FJ039184	FJ817211	FJ514757
	Sapotaceae	Manilkara	bidentata	P01860330		FJ037872				FJ039185
	Sapotaceae	Manilkara	huberi	NH200285	FJ039060	FJ037874		FJ817238	FJ038168	failure	FJ817165	FJ514652
	Sapotaceae	Manilkara	huberi	NH200061	FJ039061	FJ037873	FJ038781	FJ039493	FJ038169	FJ039186	FJ038370	FJ514612
	Sapotaceae	Micropholis	cayennensis	NH200411	GQ428707
	Sapotaceae	Micropholis	cayennensis	NH200222	FJ039062	FJ037875		FJ817242	FJ038170	failure	FJ817170	FJ514642
	Sapotaceae	Micropholis	cayennensis	NL110447	FJ039063	failure		FJ817281	FJ038171	FJ039187	FJ817213	FJ514753
	Sapotaceae	Micropholis	egensis	NL110105	GQ428709	FJ037876	FJ038782			FJ039188
	Sapotaceae	Micropholis	guyanensis	NH200477	FJ039064	FJ037877		FJ817264	FJ038172	FJ039189	FJ817198	FJ514663
	Sapotaceae	Micropholis	guyanensis	NL110516	FJ039065	FJ037878	FJ038783	FJ039494	FJ038173	FJ039190	FJ038371	FJ514759
	Sapotaceae	Micropholis	longipedicellata	NL110459	FJ039066	FJ037879		FJ817243	FJ038174	FJ039191	FJ817171	FJ514774
	Sapotaceae	Micropholis	obscura	NH200217	GQ428708	FJ037880	FJ038785			FJ039192
	Sapotaceae	Micropholis	obscura	P00610293		FJ037881				FJ039193
	Sapotaceae	Micropholis	sanctae-rosae	NH200404	GQ428711	FJ037882				FJ039194
	Sapotaceae	Micropholis	sanctae-rosae	NH200696	GQ428710	FJ037883				FJ039197
	Sapotaceae	Micropholis	venulosa	NL110260	FJ039067	FJ037884	FJ038787	FJ039496	FJ038175	FJ039195	FJ038373	FJ514727
	Sapotaceae	Micropholis	venulosa	NL110297	FJ039068	FJ037885	FJ038784	FJ039495	FJ038176	FJ039196	FJ038372	FJ514736
	Sapotaceae	Micropholis	venulosa	NH200082			FJ038786		GQ428628
	Sapotaceae	Pouteria	ambelaniifolia	NH200025		FJ037886	FJ038789			FJ039234
	Sapotaceae	Pouteria	bilocularis	NL110510			FJ038788		GQ428634
	Sapotaceae	Pouteria	cladantha	NH200203	FJ039078		FJ038816	FJ039509	FJ038191		FJ038386	FJ037946
	Sapotaceae	Pouteria	cladantha	NH200024			FJ038814		GQ428629
	Sapotaceae	Pouteria	decorticans	NL110158	FJ039069	FJ037887	FJ038793	FJ039497	FJ038177	FJ039198	FJ038374	failure
	Sapotaceae	Pouteria	decorticans	NL110159	FJ039070	failure	FJ038791	FJ039498	failure	FJ039199	FJ038375	failure
	Sapotaceae	Pouteria	decorticans	NH200123	FJ039071		FJ038794	FJ039499	FJ038178		FJ038376	FJ514625
	Sapotaceae	Pouteria	decorticans	NL110117	FJ039072		FJ038792	FJ039500	FJ038179		FJ038377	failure
	Sapotaceae	Pouteria	decorticans	NL110104			FJ038790
	Sapotaceae	Pouteria	eugeniifolia	NH200045	FJ039079	FJ037888		FJ817274	FJ038180	FJ039200	FJ817206	FJ514610
	Sapotaceae	Pouteria	eugeniifolia	NH200157		FJ037889	FJ038796			FJ039271
	Sapotaceae	Pouteria	eugeniifolia	NH200204			FJ038795
	Sapotaceae	Pouteria	filipes	NL110304	GQ428714
	Sapotaceae	Pouteria	filipes	NL110278	FJ039076		FJ038808	FJ039505	FJ038185		FJ038382	FJ514732
	Sapotaceae	Pouteria	filipes	NL110082			FJ038810		GQ428626
	Sapotaceae	Pouteria	filipes	NL110244			FJ038809		GQ428627
	Sapotaceae	Pouteria	gonggrijpii	NL110210	FJ039073	FJ037890	FJ038800	FJ039501	FJ038181	FJ039201	FJ038378	FJ514718
	Sapotaceae	Pouteria	gonggrijpii	NL110282	FJ039074	FJ037891	FJ038801	FJ039502	FJ038182	FJ039202	FJ038379	FJ514733
	Sapotaceae	Pouteria	gonggrijpii	NH200424					GQ428641
	Sapotaceae	Pouteria	gonggrijpii	NL110087			FJ038798		GQ428642
	Sapotaceae	Pouteria	gonggrijpii	NL110139			FJ038797
	Sapotaceae	Pouteria	gonggrijpii	NL110196			FJ038799
	Sapotaceae	Pouteria	gonggrijpii	NL110298			FJ038802
	Sapotaceae	Pouteria	guianensis	M17116516	GQ428713	FJ037892				FJ039203
	Sapotaceae	Pouteria	guianensis	NH200338	GQ428712
	Sapotaceae	Pouteria	guianensis	NL110300	failure	FJ037893		FJ039503	FJ038183	FJ039204	FJ038380	failure
	Sapotaceae	Pouteria	guianensis	NH200008			FJ038803		GQ428635
	Sapotaceae	Pouteria	jariensis	NL110507	GQ428716
	Sapotaceae	Pouteria	melanopoda	NL110257	FJ039075	FJ037894	FJ038804	FJ039504	FJ038184	FJ039205	FJ038381	FJ037942
	Sapotaceae	Pouteria	melanopoda	NH200227			FJ038805		GQ428630
	Sapotaceae	Pouteria	reticulata	NH200151			FJ038812		GQ428632
	Sapotaceae	Pouteria	singularis	NH200304	GQ428715
	Sapotaceae	Pouteria	singularis	NH200518					GQ428640
	Sapotaceae	Pouteria	singularis	NL110174		failure	FJ038807		GQ428639	FJ039317
	Sapotaceae	Pouteria	singularis	NL110247		failure	FJ038806			FJ039206
	Sapotaceae	Pouteria	spB12	NH200501					GQ428631
	Sapotaceae	Pouteria	spB16	NL110409			FJ038811	FJ039506	FJ038186		FJ038383	FJ037943
	Sapotaceae	Pouteria	spB19	NL110263	failure		FJ038813	FJ039507	FJ038187		FJ038384	FJ514728
	Sapotaceae	Pouteria	torta	NH200216	FJ039081	failure	FJ038817	FJ817268	FJ038192	FJ039208	failure	failure
	Sapotaceae	Pouteria	torta	NH200224	FJ039082	FJ037896	FJ038819	FJ039510	FJ038193	FJ039209	FJ038387	FJ514643
	Sapotaceae	Pouteria	torta	NH200034					GQ428636
	Sapotaceae	Pouteria	torta	NH200389					GQ428637
	Sapotaceae	Pouteria	torta	NH200219			FJ038818
	Sapotaceae	Pradosia	ptychandra	NH200674	failure			FJ817230	FJ038188	FJ039207	FJ817156	FJ514772
	Sapotaceae	Pradosia	ptychandra	NH200016	failure	FJ037897	FJ038820	FJ817234	FJ038189	FJ039210	FJ817160	FJ514605
	Sapotaceae	Pradosia	ptychandra	NL110310	failure	FJ037899		FJ817237	FJ038194	FJ039211	FJ817164	FJ514737
	Sapotaceae	Pradosia	ptychandra	NL110514	failure	FJ037898	FJ038821	FJ039511	FJ038195	FJ039212	FJ038388	FJ514758
	Sapotaceae	Protium	apiculatum	NL110273	GQ428754
	Simaroubaceae	Simaba	cedron	NH200230	FJ039083	failure	FJ038823	FJ039512	FJ038196	FJ039290	FJ038389
	Simaroubaceae	Simaba	polyphylla	M17116084	GQ428753
	Simaroubaceae	Simaba	polyphylla	NH200112	FJ039084	failure	FJ038824	FJ039513	FJ038197	FJ039257	FJ038390	FJ514621
	Siparunaceae	Siparuna	cristata	NH200160	FJ039007	FJ037841		failure	FJ038198	FJ039272	FJ817150	FJ514631
	Siparunaceae	Siparuna	cristata	NH200545					GQ428543
	Siparunaceae	Siparuna	decipiens	NH200125	GQ428773	FJ037842	FJ038826	failure	FJ038199	FJ039260	FJ817187	FJ514626
	Siparunaceae	Siparuna	decipiens	NL110375	FJ039008	FJ037843		failure	FJ038200	FJ039161	FJ817152	FJ514747
	Siparunaceae	Siparuna	pachyantha	NH200083	GQ428742	failure	FJ038828			FJ039246
	Siparunaceae	Siparuna	pachyantha	NH200089		FJ037844	FJ038827		GQ428544	FJ039248
	Siparunaceae	Siparuna	pachyantha	NH200379					GQ428545
	Symplocaceae	Symplocos	martinicensis	M17116927					GQ428625
	Symplocaceae	Symplocos	martinicensis	NL110580					GQ428624
	Urticaceae	Cecropia	obtusa	NL110604	GQ428747
	Urticaceae	Pourouma	bicolor	NL110476	FJ039085			failure	FJ038201	FJ039334	failure	FJ514756
	Urticaceae	Pourouma	tomentosa	NL110530	FJ039087	failure		failure	FJ038203	FJ039338	failure	FJ514760
	Urticaceae	Pourouma	villosa	M17116482	GQ428672
	Urticaceae	Pourouma	villosa	M17116530	GQ428673
	Verbenaceae	Petrea	volubilis	HP15	FJ039088		FJ038829	failure	FJ038204		FJ038391	FJ514600
	Violaceae	Amphirrhox	longifolia	NL110188	failure	failure	FJ038831	FJ039514	FJ038205	FJ039214	FJ038392	FJ514708
	Violaceae	Amphirrhox	longifolia	NL110075	FJ039089	failure	FJ038832	FJ039515	FJ038206	FJ039213	FJ038393	FJ514690
	Violaceae	Amphirrhox	longifolia	NL110351					GQ428608
	Violaceae	Amphirrhox	longifolia	NL110141			FJ038830
	Violaceae	Rinorea	spB1	MG122	failure	failure	FJ038460	FJ039372	FJ038207	FJ039226	FJ038240	FJ514603
	Vochysiaceae	Erisma	floribundum	NL110491	GQ428745
	Vochysiaceae	Erisma	uncinatum	NL110221	FJ039090		FJ038833	FJ039516	FJ038208	FJ039215	FJ038394	failure
	Vochysiaceae	Erisma	uncinatum	NL110243	FJ039091	failure	FJ038834	FJ039517	FJ038209	FJ039216	FJ038395	failure
	Vochysiaceae	Qualea	rosea	NL110581	FJ039092	failure	FJ038836	FJ039518	FJ038210	FJ039348	FJ038396
	Vochysiaceae	Qualea	rosea	NL110095	FJ039093	failure	FJ038835	failure	FJ038211	FJ039217	FJ038397	FJ514694
	Vochysiaceae	Qualea	rosea	NH200042			FJ038837
	Vochysiaceae	Ruizterania	albiflora	NL110412	FJ039094	failure	FJ038838	FJ039519	FJ038212	FJ039326	FJ038398	FJ514749
